# Supplementary material for: Comparing T Cell Subsets in Broncho-Alveolar Lavage (BAL) and Peripheral Blood in Patients with Advanced Lung Cancer
Source: Cells. 2022 Oct 14;11(20):3226. doi: 10.3390/cells11203226 (PMC9600421; doi:10.3390/cells11203226)
Supplement: Supplementary file 1 [file cells-11-03226-s001.zip]

Archive with 1 entries (1 files):
- cells-1887151-supplementary.pdf
